# Supplementary material for: The Impact of Sexualized Video Game Content and Cognitive Load on State Rape Myth Acceptance
Source: Front Psychol. 2021 Mar 15;12:614502. doi: 10.3389/fpsyg.2021.614502 (PMC8005642; doi:10.3389/fpsyg.2021.614502)
Supplement: Supplementary file 2 [file Data_Sheet_2.CSV]

SEXL	CL	FAM	GI	AG	BS	RMA	respS	respA	SHU	SHN	AHU	AHN
1	1	-0.239646239	0.01273	0.65526	0.57408	-0.03434	-0.85923	0.77614	0.018115	1.066205	0.447795	0.28399
-1	-1	-0.307360428	0.23869	0.35703	0.29805	0.22233	-1.05892	0.22782	-0.70192	0.692125	0.14759	0.946665
-1	-1	-0.375074617	0.91657	-0.0406	1.49416	-1.83105	-0.26016	-3.61038	0.12966	-0.61166	-0.15262	0.151905
1	1	-0.307360428	-0.89111	0.55585	-0.43801	-0.7188	1.73673	0.22782	0.75501	0.144245	0.37959	0.28489
-1	-1	-0.347988942	0.91657	0.65526	-0.71403	-0.29102	0.73829	-0.59465	0.491345	0.406555	0.447795	0.152805
-1	-1	-0.138074955	-1.34303	-0.23942	0.75809	-2.42995	1.93642	0.77614	-0.478835	1.208995	-0.46875	0.54951
-1	-1	-0.307360428	-1.34303	1.74875	1.40215	-1.83105	0.33891	-1.14297	0.08908	0.549345	0.131665	-0.376435
-1	1	-0.036503671	0.23869	-0.33883	-0.16199	-2.25884	-0.26016	-1.41712	0.7111	0.10547	0.41145	0.682045
1	-1	-0.307360428	0.69061	0.15821	-0.62203	0.65012	-0.65954	-0.59465	0.58936	0.692125	0.131665	0.682495
1	-1	-0.375074617	0.23869	0.0588	0.11404	0.05121	0.33891	0.77614	0.281785	0.81165	0.12022	0.417875
1	-1	-0.334446104	0.91657	-0.33883	-1.35809	1.16346	-0.45985	-0.04634	-0.28613	0.05574	0.46373	0.81458
-1	1	-0.324288975	0.23869	-0.53765	-1.08207	-1.14659	0.93798	-0.32049	0.352745	0.144245	-0.116265	0.28579
1	-1	-0.375074617	0.91657	-1.1341	-0.43801	0.82123	-0.45985	-0.59465	0.92066	0.931175	0.58422	0.68339
1	-1	-0.273503333	-0.21323	0.45644	-0.346	-1.3177	0.93798	-0.59465	-0.103625	-0.61166	-0.15262	-0.77269
-1	1	-0.307360428	0.01273	-0.43824	0.48207	-0.88992	-0.45985	-0.04634	-1.090655	-0.7622	0.131665	-0.90612
-1	1	-0.239646239	-1.11707	-0.43824	1.49416	-0.20546	-0.06047	0.50198	0.393325	0.12874	1.096005	0.812325
-1	1	3.687776745	-0.21323	0.65526	0.11404	-0.63325	1.73673	-0.59465	1.143745	1.19348	0.34773	-0.2439
-1	-1	-0.375074617	0.91657	-1.43232	1.40215	1.0779	-0.45985	-0.59465	0.3798	-0.62717	-0.000265	0.28624
1	1	-0.307360428	-1.569	-1.33291	0.66609	0.13677	-0.85923	0.22782	-0.03599	-0.364865	0.28401	0.153705
-1	1	-0.375074617	0.91657	0.0588	1.58617	-0.1199	-0.06047	-2.51375	0.075555	-0.22983	-0.02069	-0.24435
1	1	-0.334446104	-0.21323	0.45644	1.21814	-1.48882	0.93798	-2.78791	0.437235	0.42982	0.127175	-0.510765
-1	1	-0.375074617	-0.66515	-0.83587	1.03412	0.39344	-0.65954	-2.78791	0.0485	-0.0948	-0.600685	-0.774035
1	-1	-0.334446104	0.91657	-0.83587	0.11404	1.33457	-1.2586	0.50198	-0.049515	-0.08704	-0.332335	-0.37733
-1	-1	-0.375074617	-0.66515	-1.82996	0.57408	0.65012	-1.45829	1.05029	0.88008	0.03248	-1.01689	0.815475
-1	1	-0.273503333	-2.6988	0.25762	1.77018	0.65012	-0.26016	-1.41712	0.146515	0.29479	-0.56882	-1.037755
1	-1	-0.375074617	0.91657	-0.53765	-0.62203	1.59125	-1.2586	0.22782	0.42038	-1.024515	-0.232265	0.94756
-1	-1	-0.036503671	-2.02092	-0.73646	1.9542	1.24902	-1.05892	-0.59465	0.518395	-0.75445	0.231735	1.078745
1	1	-0.307360428	-1.79496	-1.2335	0.8501	0.13677	-0.65954	-1.41712	-0.228695	0.70764	-0.02069	-0.773135
1	-1	-0.036503671	-2.02092	-0.83587	0.75809	0.65012	-1.2586	-0.32049	0.200625	-0.87397	0.14759	1.60888
-1	1	-0.375074617	-1.34303	-1.33291	0.11404	1.59125	-1.45829	0.77614	0.116135	-0.364865	-0.068475	0.01982
-1	-1	-0.273503333	0.91657	-0.14001	1.9542	-1.06103	-0.26016	-0.59465	0.991625	0.152	0.475175	-0.245695
-1	1	-0.375074617	-1.11707	-1.73055	1.03412	0.65012	-1.05892	0.50198	0.50487	0.29479	-0.25269	0.019375
-1	1	-0.239646239	0.91657	-0.73646	0.94211	1.59125	-1.45829	1.05029	-0.16106	-0.881725	0.61608	0.81458
-1	-1	0.302067276	-1.79496	0.25762	0.57408	-2.77218	0.13922	-0.32049	0.491345	0.391045	-0.02069	0.28354
-1	-1	-0.341217523	0.69061	0.35703	0.8501	-0.7188	0.33891	0.50198	-0.674865	-0.237585	-0.832685	1.740965
1	-1	-0.368303199	0.91657	-0.33883	-0.80604	1.0779	-0.85923	0.50198	-0.881095	0.12874	-1.03282	0.418325
-1	1	-0.375074617	0.91657	-0.33883	-0.25399	-0.80436	-1.05892	1.05029	-0.95206	-0.76996	-0.796335	0.81413
1	-1	0.97920917	-2.24688	-0.63705	-1.35809	1.0779	-0.26016	0.77614	0.656995	0.422065	0.763935	0.28534
-1	1	0.302067276	-1.11707	-0.0406	1.03412	-0.88992	-1.2586	-0.04634	0.58936	0.526075	0.879935	1.080995
1	1	-0.36153178	0.46465	0.45644	-0.53002	-0.63325	2.53549	0.50198	-1.36785	0.12874	-0.1322	-0.37733
1	1	-0.171932049	-0.43919	-0.63705	-0.346	-0.29102	0.33891	-0.04634	0.450765	1.07396	0.34773	0.68069
1	-1	1.656351064	0.91657	1.35111	-0.80604	0.39344	1.53704	0.77614	-0.20164	-0.206565	0.63201	0.682045
-1	-1	-0.375074617	0.91657	1.35111	-0.16199	0.05121	-0.06047	0.77614	-2.15885	0.152	0.15208	0.019375
-1	-1	-0.375074617	0.46465	-1.2335	-0.80604	-0.46213	2.53549	0.50198	0.281785	0.65335	-0.80082	1.342015
-1	-1	0.97920917	0.46465	0.45644	-0.346	0.13677	0.73829	0.77614	0.491345	-0.90499	0.43187	1.21083
-1	1	-0.10421786	-0.66515	0.45644	-1.35809	-0.20546	1.73673	1.05029	0.54878	0.167515	-1.72882	0.02072
1	1	0.383324304	0.23869	-0.63705	-1.72612	0.39344	1.93642	-1.14297	-1.104185	-1.1673	-1.212545	-1.04
-1	-1	6.39634432	-0.43919	1.54993	-1.17408	0.39344	0.5386	0.22782	0.58936	1.05845	0.06794	0.152805
-1	-1	0.97920917	0.69061	-0.43824	1.21814	-2.34439	1.93642	0.77614	0.978095	0.67662	-0.332335	0.94621
-1	1	-0.307360428	-0.43919	-1.53173	-0.16199	-0.88992	-0.26016	-1.96544	0.643465	0.67662	-0.304965	-0.77583
1	1	-0.36153178	0.91657	1.1523	-1.17408	1.24902	1.13767	0.50198	0.437235	0.29479	-0.812265	0.551755
1	1	-0.239646239	-1.79496	0.95348	0.11404	-0.80436	0.73829	-2.23959	0.062025	0.175265	-0.748545	-0.375985
-1	-1	-0.036503671	0.01273	-0.93528	1.21814	0.479	1.73673	-0.32049	0.366275	0.040235	-0.316405	0.28444
1	1	0.098924708	-2.02092	1.25171	1.12613	-1.14659	1.53704	1.05029	0.727955	0.406555	0.16352	0.151905
1	-1	-0.375074617	0.23869	1.54993	0.75809	-0.1199	0.13922	0.22782	-0.82699	-1.016755	-0.25269	-1.039105
1	-1	-0.036503671	0.23869	-0.23942	1.40215	-0.46213	0.5386	-0.59465	0.366275	0.41431	0.015665	-0.375085
1	1	-0.375074617	0.91657	-1.2335	-1.63412	1.33457	-0.85923	1.05029	-0.49569	-0.419145	-0.696265	-0.772235
1	1	-0.171932049	-0.89111	-0.33883	1.31014	-1.40326	0.5386	0.77614	0.727955	-0.24534	-0.70075	-0.510315
-1	-1	-0.29381759	0.46465	-0.14001	0.39006	-0.63325	-0.65954	0.22782	0.768535	0.406555	0.04752	0.28399
-1	1	1.656351064	0.46465	1.35111	0.66609	1.33457	-0.06047	0.77614	0.741485	0.692125	-0.14813	0.418325
-1	-1	-0.341217523	-1.34303	-1.1341	-0.25399	-0.54769	-1.05892	-1.69128	-0.478835	-1.29458	-0.416475	0.02072
-1	-1	-0.375074617	0.91657	-1.33291	-0.16199	0.73567	0.73829	-0.86881	-1.78364	-0.49214	-0.516545	0.416975
1	1	-0.375074617	0.91657	1.45052	-0.71403	0.73567	-0.06047	-0.59465	0.200625	0.26377	0.3318	0.416525
1	-1	-0.334446104	0.69061	-0.43824	0.02203	-0.1199	-1.2586	1.05029	1.116695	-0.47663	-0.464265	0.551755
1	-1	4.364918639	-1.34303	0.65526	0.66609	0.05121	1.53704	0.50198	0.450765	-0.0948	-0.832685	0.54951
1	-1	-0.354760361	0.46465	-0.43824	-1.17408	-0.1199	0.33891	1.05029	-0.45178	0.41431	-0.0162	-0.110915
1	-1	-0.375074617	0.91657	0.55585	0.02203	-1.65993	0.93798	-0.86881	0.96457	0.159755	0.08387	0.816375
-1	1	-0.10421786	-0.89111	0.35703	0.02203	0.56456	-0.06047	-0.32049	-0.16106	-0.881725	-0.1322	-1.037755
1	1	-0.347988942	0.01273	1.25171	-0.71403	-0.20546	0.73829	-0.32049	1.00515	2.52829	0.42738	0.94441
1	1	0.302067276	-2.02092	1.25171	2.78227	-0.54769	-0.06047	1.05029	-0.147535	-0.268605	-0.416475	-0.245245
-1	-1	-0.375074617	-0.89111	0.65526	-0.16199	0.39344	-0.45985	-1.14297	1.116695	0.82716	1.39173	0.28534
-1	1	-0.375074617	0.91657	-0.43824	-0.71403	0.73567	-1.05892	-0.59465	-0.715445	-0.62717	0.14759	-0.773585
-1	-1	-0.171932049	-1.79496	1.25171	0.48207	-0.7188	-0.06047	-0.32049	-0.438255	0.834915	-0.004755	0.153255
1	-1	-0.375074617	0.69061	0.0588	1.31014	-1.23215	-0.06047	0.22782	-0.95206	-1.279065	-0.100335	-0.90477
1	-1	-0.307360428	-0.66515	-0.0406	0.11404	0.99235	-1.2586	1.05029	-0.008935	0.65335	0.552355	-0.90297
1	1	-0.10421786	0.69061	-1.2335	1.9542	-0.54769	2.13611	0.50198	0.08908	-0.61942	-0.000265	-0.773585
-1	-1	-0.375074617	0.91657	-0.73646	-1.08207	-0.80436	0.13922	-3.33622	0.3798	-0.253095	-0.405035	-0.508965
-1	1	-0.10421786	-0.89111	-1.1341	-0.25399	1.33457	-0.26016	1.05029	0.241205	-0.237585	0.12022	-1.43266
1	-1	-0.239646239	0.91657	-1.82996	-1.08207	-0.63325	0.33891	-0.32049	0.71443	0.834915	0.231735	-0.243
1	-1	-0.239646239	-2.24688	-1.2335	0.02203	0.99235	-1.05892	1.05029	0.227675	-0.46887	0.668355	-0.770885
1	1	-0.375074617	0.91657	0.65526	-0.53002	0.479	-0.26016	-0.04634	-0.049515	0.94668	0.60015	0.946665
1	1	0.132781803	-1.11707	-0.0406	-0.89805	0.56456	-0.85923	-0.04634	-0.340235	0.541585	0.36366	-0.2439
-1	1	-0.375074617	0.91657	-0.63705	-1.08207	0.22233	-0.65954	-0.04634	0.058695	0.3988	0.3318	-0.510315
1	-1	-0.375074617	0.91657	-1.03469	-1.35809	1.42013	-1.05892	0.50198	0.44743	0.78063	1.992145	0.01982
-1	1	-0.239646239	-2.24688	-0.23942	0.8501	0.22233	-0.85923	1.05029	-0.438255	0.302545	0.31587	-0.64105
1	1	-0.375074617	0.91657	-0.43824	-1.26608	0.56456	0.73829	-0.86881	-0.61743	0.29479	0.32731	-0.245245
1	-1	-0.050046508	0.46465	-0.83587	-1.08207	1.16346	-0.65954	1.05029	-0.4112	-0.93601	-0.1322	-0.509415
-1	1	-0.36153178	0.91657	-0.0406	-0.99006	1.24902	-0.85923	0.77614	-0.16106	0.557095	-0.332335	-0.110015
-1	-1	-0.375074617	-0.89111	-0.0406	-0.16199	-0.20546	0.5386	0.77614	0.700905	0.81165	0.779865	-0.24345
1	-1	-0.375074617	0.46465	-0.53765	-0.71403	0.39344	0.13922	-1.41712	-0.424725	-0.7622	0.59566	-0.50852
-1	1	0.437495655	-0.43919	-1.1341	-0.62203	0.56456	-0.85923	0.50198	-0.384145	0.406555	-0.637035	0.416975
-1	-1	-0.375074617	0.91657	0.35703	-1.08207	-0.46213	1.53704	0.77614	-0.509215	0.834915	0.36366	0.813225
-1	1	-0.375074617	-0.21323	1.25171	2.04621	-2.42995	0.73829	-0.59465	0.285115	-0.738935	1.412145	-1.037755
1	-1	-0.375074617	0.91657	-0.53765	-0.71403	1.0779	-0.85923	-0.04634	-0.16106	-0.530915	0.06794	-0.2439
1	1	-0.307360428	0.46465	0.35703	-0.99006	0.22233	1.33736	-0.04634	-0.272605	0.42982	0.663865	-0.37778
-1	-1	-0.375074617	-0.66515	-0.93528	-0.71403	0.82123	-0.26016	-0.59465	-0.049515	0.42982	-0.748545	-0.64195
-1	-1	-0.158389211	-0.43919	-0.63705	-0.80604	0.90679	-0.65954	1.05029	0.200625	-0.222075	-0.796335	0.551305
-1	-1	-0.375074617	0.91657	2.84224	-0.99006	1.16346	-0.85923	0.77614	-2.3245	-1.923205	0.272565	-2.09488
1	-1	-0.375074617	0.69061	1.45052	1.9542	0.05121	-0.65954	0.77614	0.616415	0.67662	0.41594	-0.11316
-1	1	-0.307360428	-0.21323	-0.83587	0.8501	-0.97547	1.13767	-0.59465	-0.063045	-0.372615	0.69573	0.152355
1	1	-0.375074617	-2.6988	0.65526	0.39006	-0.29102	-0.26016	1.05029	0.227675	0.67662	0.50008	0.416525
1	1	-0.036503671	0.91657	0.85407	-0.99006	0.05121	-0.26016	1.05029	-0.634285	-0.341595	0.94366	-0.510315
-1	-1	-0.375074617	0.91657	0.0588	-0.16199	0.73567	-0.65954	-0.04634	-1.36785	-1.255805	-2.529375	0.15505
1	1	6.39634432	-1.11707	0.95348	1.31014	0.05121	0.93798	-0.59465	0.782065	0.27152	-0.100335	0.152355
1	-1	0.302067276	0.91657	-0.73646	1.21814	0.56456	0.5386	1.05029	0.021445	0.071255	-0.2482	-1.69728
1	-1	-0.239646239	0.46465	0.0588	-0.99006	0.56456	-0.85923	0.77614	0.575835	0.70764	0.46373	0.154155
1	1	-0.375074617	0.91657	1.84816	0.20605	0.05121	-0.85923	1.05029	-0.299655	-1.81919	0.25215	-0.774035
-1	1	-0.347988942	0.69061	-0.43824	1.21814	-1.14659	0.13922	0.50198	-0.478835	-1.05553	0.31138	0.15146
1	1	-0.375074617	0.91657	-1.03469	-0.346	-0.03434	-0.26016	-0.59465	-0.106955	0.113225	0.259105	0.813225
-1	1	-0.375074617	0.69061	-1.1341	-0.25399	-0.29102	-0.65954	0.50198	-0.049515	0.152	-0.484685	-0.112265
1	-1	-0.375074617	0.46465	-0.0406	1.03412	-0.88992	-0.85923	-1.41712	-0.008935	-0.97798	-1.965305	-1.83071
-1	-1	-0.273503333	-1.34303	1.45052	-0.43801	-0.37657	1.13767	0.77614	-0.1442	-0.484385	0.08387	0.41877
-1	1	-0.341217523	0.01273	-1.33291	0.02203	0.479	-0.65954	0.77614	0.08908	0.040235	0.41145	-0.111365
-1	-1	-0.307360428	0.91657	1.35111	1.31014	1.0779	0.5386	1.05029	-0.272605	-0.47663	0.18394	-0.507165
-1	1	-0.354760361	0.91657	1.84816	-0.25399	0.22233	-1.2586	0.50198	-0.813465	-1.715185	-0.204895	-0.90522
1	-1	-0.375074617	0.91657	-0.23942	-0.62203	0.39344	-0.45985	0.22782	-0.634285	0.66111	0.04752	-0.11361
1	1	-0.354760361	0.91657	-0.53765	-0.71403	-1.14659	-0.45985	-0.59465	-0.272605	-0.21432	0.64345	0.151005
-1	-1	-0.171932049	-1.569	0.65526	-1.72612	0.73567	-1.45829	1.05029	-0.53627	-0.881725	-0.19592	-0.373735
-1	1	1.656351064	0.23869	0.15821	1.03412	-0.88992	-0.06047	0.50198	0.3798	0.78063	0.53194	1.21218
-1	1	-0.239646239	-0.66515	0.55585	-0.71403	-0.88992	0.13922	0.22782	0.312165	-0.0948	0.49559	-0.111365
1	1	-0.239646239	0.23869	-0.0406	-1.08207	0.73567	0.13922	1.05029	-1.104185	0.00146	-0.80531	0.414725
1	1	-0.10421786	-0.66515	1.84816	-0.80604	1.42013	-1.45829	1.05029	-0.232025	-1.325595	1.24835	1.609785
1	-1	-0.375074617	0.91657	0.25762	-0.89805	0.82123	-0.26016	0.50198	0.00459	1.081715	0.46373	0.019375
-1	1	0.640638223	0.23869	2.3452	-0.99006	-1.06103	0.13922	0.22782	0.17357	-0.61166	-0.03213	-0.24345
-1	1	-0.327674685	0.91657	2.04697	0.57408	0.30789	-0.85923	0.50198	0.352745	0.668865	-0.184475	0.94621
1	-1	-0.341217523	0.69061	0.25762	-0.346	-0.7188	1.73673	-0.86881	0.312165	0.41431	0.16352	0.28489
1	-1	-0.307360428	-0.21323	0.0588	2.04621	-0.97547	2.13611	-0.59465	-0.07657	-0.52316	0.19987	-1.701775
-1	1	0.640638223	0.23869	0.95348	-0.62203	1.0779	-0.85923	1.05029	0.687375	0.18302	0.51152	0.02162
-1	1	-0.036503671	-1.34303	-0.63705	-1.17408	0.56456	-0.85923	0.77614	-0.022465	0.67662	0.46373	0.682045
1	1	0.437495655	0.23869	0.0588	-1.72612	1.59125	-1.45829	1.05029	0.825975	0.18302	0.28401	-0.110915
-1	-1	0.302067276	-0.66515	0.0588	0.11404	-1.40326	0.13922	-1.41712	-0.20164	0.437575	-0.552895	0.152805
-1	1	-0.239646239	0.91657	2.84224	1.21814	-2.34439	1.93642	-0.86881	0.21415	-1.159545	-0.31192	0.02117
-1	-1	-0.212560563	-0.43919	1.1523	0.29805	-0.54769	0.5386	0.77614	0.602885	-0.006295	0.18394	0.153705
-1	-1	-0.368303199	0.46465	-0.93528	0.66609	-2.68662	2.3358	-2.23959	-0.20164	0.29479	-0.168545	-0.244795
-1	-1	-0.036503671	0.91657	-0.53765	-0.80604	0.65012	0.33891	-1.69128	-0.24555	0.3988	-0.532475	-0.24435
-1	-1	-0.375074617	0.91657	-1.53173	-1.35809	1.50569	-1.45829	1.05029	0.183765	-0.299625	-0.580265	0.28624
-1	1	-0.375074617	0.69061	-1.53173	-1.17408	0.82123	-0.85923	0.22782	-0.384145	-0.372615	0.231735	0.54996
-1	1	-0.375074617	0.69061	-0.63705	0.57408	0.65012	0.5386	-0.32049	-1.74306	-2.20878	-1.01689	-1.699525
-1	-1	-0.375074617	0.91657	-1.92936	-1.35809	0.73567	-0.26016	0.50198	-0.299655	-0.897235	-1.24889	-1.83206
1	-1	0.97920917	0.23869	0.45644	-1.26608	0.65012	-0.85923	-0.04634	0.031645	0.757365	1.359865	1.34381
1	1	0.97920917	0.91657	1.35111	0.11404	0.479	1.13767	0.50198	-1.01969	-0.11031	-0.664405	-1.039105
-1	1	-0.375074617	0.91657	-0.14001	-0.25399	0.65012	-0.26016	-1.14297	-0.813465	0.541585	-0.964615	-0.110465
